# Supplementary material for: Increased Expression of NXPH4 Correlates with Immune Cell Infiltration and Unfavorable Prognosis in Hepatocellular Carcinoma
Source: J Oncol. 2022 Oct 6;2022:5005747. doi: 10.1155/2022/5005747 (PMC9560829; doi:10.1155/2022/5005747)
Supplement: Supplementary Materials — Figure S1: (A) boxplot shows the expression of NXPH4 in the TP53 mutation status group of HCC. (B) The boxplot showed the methylation level of NXPH4 in HCC (UALCAN). Figure S2: (A-D) functional enrichment analyses of the top 200 coexpressed genes of NXPH4 by GO and KEGG. Figure S3 (A-C): the infiltration of immune cells of top 3 genes correlated with NXPH4. Table S1: correlation analysis between NXPH4 and relate genes and markers of immune infiltration cells in HCC by TIMER. [file 5005747.f1.zip]

Archive with 2 entries (2 files):
- supplementary figure.docx
- supplementary table1 (1).docx
